# Supplementary material for: DPP8 Selective Inhibitor Tominostat as a Novel and Broad-Spectrum Anticancer Agent against Hematological Malignancies
Source: Cells. 2023 Apr 6;12(7):1100. doi: 10.3390/cells12071100 (PMC10093441; doi:10.3390/cells12071100)
Supplement: Supplementary file 1 [file cells-12-01100-s001.zip]

Archive with 1 entries (1 files):
- cells-2293524-supplementary.pdf
